# Supplementary material for: Assessment of laying-bird welfare following acaricidal treatment of a commercial flock naturally infested with the poultry red mite (Dermanyssus gallinae)
Source: PLoS One. 2020 Nov 19;15(11):e0241608. doi: 10.1371/journal.pone.0241608 (PMC7676655; doi:10.1371/journal.pone.0241608)
Supplement: S1 Dataset — (XLSX) [file pone.0241608.s001.xlsx]

## Sheet: Farm
Investigator	House ID	Farm name	Farm address	Breed	Date of housing	Actual number of animals	Age in week -1	Feed composition	Daily feed administration	Water	Housing	Litter material	Lighting	Lights on	Lights off	Climate control
VET	HOUSE	FARM	ADDRESS	BREED	DATE	HOUSESIZE	AGE	FEED1	FEED2	WATER	HOUSING1	HOUSING2	HOUSING3	TIME1	TIME2	HOUSING4
Déborah Temple				Brown Hens	2017-07-06	12625 (30/10/2017)	34 weeks old	Nanta	Ad libitum	Water only	Enriched cages	Not applicable	Artificial + Daylight	06:00:00	21:30:00	Natural ventilation

## Sheet: Traps
Investigator	Week	Date	Trap ID	Mite score	Lab ID number	Mite weight [mg]	Adult mites	Mite nymphs	Mite larvae	Mite eggs
VET	WEEK	DATE	TRAP	MITESCORE	LABID	MWEIGHT	MITE1	MITE2	MITE3	MITE4
Déborah Temple	-6	2017-09-28	1	3	01-0000102921	95	257	542	0	100
Déborah Temple	-6	2017-09-28	2	1	02-0000102922	37	123	114	0	46
Déborah Temple	-6	2017-09-28	3	1	03-0000102923	123	189	473	0	263
Déborah Temple	-6	2017-09-28	4	1	04-0000102924	11	31	44	0	4
Déborah Temple	-6	2017-09-28	5		05-0000102925	17	52	99	0	22
Déborah Temple	-6	2017-09-28	6	1	06-0000102926	1	0	1	0	0
Déborah Temple	-6	2017-09-28	7	2	07-0000102927	152	489	529	0	114
Déborah Temple	-6	2017-09-28	8	3	08-0000102928	170	58	560	0	75
Déborah Temple	-6	2017-09-28	9	2	09-0000102929	353	1039	1440	0	547
Déborah Temple	-6	2017-09-28	10	3	10-0000102930	52	134	248	0	52
Déborah Temple	-6	2017-09-28	11	2	11-0000102931	51	141	229	0	49
Déborah Temple	-6	2017-09-28	12	2	12-0000102932	273	785	1052	0	260
Déborah Temple	-6	2017-09-28	13	2	13-0000102933	546	1543	2704	0	910
Déborah Temple	-6	2017-09-28	14		14-0000102934	12	40	68	0	6
Déborah Temple	-6	2017-09-28	15	3	15-0000102935	186	512	791	0	260
Déborah Temple	-6	2017-09-28	16	1	16-0000102936	71	201	313	0	127
Déborah Temple	-6	2017-09-28	17	2	17-0000102937	39	94	228	0	41
Déborah Temple	-6	2017-09-28	18	2	18-0000102938	68	184	232	0	76
Déborah Temple	-6	2017-09-28	19		19-0000102939	134	420	712	0	274
Déborah Temple	-6	2017-09-28	20	2	20-0000102940	149	475	551	0	210
Déborah Temple	-5	2017-10-04	1	1	01-0000094181	251	770	972	0	186
Déborah Temple	-5	2017-10-04	2	1	02-0000094182	325	981	1185	0	425
Déborah Temple	-5	2017-10-04	3	1	03-0000094183	47	154	200	0	104
Déborah Temple	-5	2017-10-04	4	1	04-0000094184	58	198	170	0	116
Déborah Temple	-5	2017-10-04	5	1	05-0000094185	17	55	73	0	13
Déborah Temple	-5	2017-10-04	6		06-0000094186	38	119	118	1	160
Déborah Temple	-5	2017-10-04	7	2	07-0000094187	34	94	166	0	31
Déborah Temple	-5	2017-10-04	8	3	08-0000094188	1139	3178	5175	20	2738
Déborah Temple	-5	2017-10-04	9	2	09-0000094189	320	882	1209	0	370
Déborah Temple	-5	2017-10-04	10	3	10-0000094190	217	646	813	0	323
Déborah Temple	-5	2017-10-04	11	2	11-0000094191	612	1890	2116	14	759
Déborah Temple	-5	2017-10-04	12	1	12-0000094192	87	271	465	0	175
Déborah Temple	-5	2017-10-04	13		13-0000094193	97	281	460	0	135
Déborah Temple	-5	2017-10-04	14	1	14-0000094194	40	141	168	0	67
Déborah Temple	-5	2017-10-04	15	3	15-0000094195	645	1833	2068	0	2068
Déborah Temple	-5	2017-10-04	16	1	16-0000094196	73	220	212	0	82
Déborah Temple	-5	2017-10-04	17	3	17-0000094197	672	2035	2278	0	1512
Déborah Temple	-5	2017-10-04	18	2	18-0000094198	117	361	244	0	164
Déborah Temple	-5	2017-10-04	19		19-0000094199	74	244	237	0	186
Déborah Temple	-5	2017-10-04	20	2	20-0000094200	214	646	835	0	597
Déborah Temple	-4	2017-10-11	1		01-0000092101	168	559	747	0	154
Déborah Temple	-4	2017-10-11	2	3	02-0000092102	405	1269	1819	0	650
Déborah Temple	-4	2017-10-11	3	1	03-0000092103	50	155	225	0	55
Déborah Temple	-4	2017-10-11	4		04-0000092104	78	226	318	0	149
Déborah Temple	-4	2017-10-11	5	1	05-0000092105	29	91	153	0	22
Déborah Temple	-4	2017-10-11	6		06-0000092106	24	83	107	0	74
Déborah Temple	-4	2017-10-11	7	2	07-0000092107	147	478	424	0	205
Déborah Temple	-4	2017-10-11	8	3	08-0000092108	799	2610	2110	0	1449
Déborah Temple	-4	2017-10-11	9	3	09-0000092109	343	1097	987	0	557
Déborah Temple	-4	2017-10-11	10	3	10-0000092110	501	1754	1344	0	843
Déborah Temple	-4	2017-10-11	11	3	11-0000092111	716	2387	1969	0	1397
Déborah Temple	-4	2017-10-11	12	2	12-0000092112	119	382	350	0	188
Déborah Temple	-4	2017-10-11	13	2	13-0000092113	229	744	563	0	25
Déborah Temple	-4	2017-10-11	14		14-0000092114	143	519	376	0	257
Déborah Temple	-4	2017-10-11	15	2	15-0000092115	214	628	768	0	181
Déborah Temple	-4	2017-10-11	16	1	16-0000092116	203	716	709	0	277
Déborah Temple	-4	2017-10-11	17	3	17-0000092117	544	1808	1652	0	456
Déborah Temple	-4	2017-10-11	18	2	18-0000092118	98	319	362	0	115
Déborah Temple	-4	2017-10-11	19		19-0000092119	59	194	262	0	113
Déborah Temple	-4	2017-10-11	20	2	20-0000092120	268	841	1141	0	691
Déborah Temple	-3	2017-10-20	1	3	01-0000102461	240	732	1224	0	188
Déborah Temple	-3	2017-10-20	2	3	02-0000102462	379	1074	1727	0	453
Déborah Temple	-3	2017-10-20	3	2	03-0000102463	93	328	174	0	223
Déborah Temple	-3	2017-10-20	4	3	04-0000102464	375	1179	1282	0	838
Déborah Temple	-3	2017-10-20	5		05-0000102465	39	112	225	0	23
Déborah Temple	-3	2017-10-20	6	3	06-0000102466	71	233	268	0	116
Déborah Temple	-3	2017-10-20	7	3	07-0000102467	275	846	1503	0	221
Déborah Temple	-3	2017-10-20	8	3	08-0000102468	775	2365	3458	0	795
Déborah Temple	-3	2017-10-20	9	4	09-0000102469	175	561	529	0	225
Déborah Temple	-3	2017-10-20	10	3	10-0000102470	822	2601	3092	0	1350
Déborah Temple	-3	2017-10-20	11	4	11-0000102471	237	731	1107	0	484
Déborah Temple	-3	2017-10-20	12	3	12-0000102472	114	366	465	0	218
Déborah Temple	-3	2017-10-20	13	3	13-0000102473	247	899	951	0	93
Déborah Temple	-3	2017-10-20	14	2	14-0000102474	175	906	391	0	159
Déborah Temple	-3	2017-10-20	15	3	15-0000102475	168	500	922	0	91
Déborah Temple	-3	2017-10-20	16	3	16-0000102476	52	153	245	0	38
Déborah Temple	-3	2017-10-20	17	3	17-0000102477	552	1646	1455	0	244
Déborah Temple	-3	2017-10-20	18	3	18-0000102478	122	389	444	0	183
Déborah Temple	-3	2017-10-20	19	2	19-0000102479	234	771	862	0	468
Déborah Temple	-3	2017-10-20	20	3	20-0000102480	276	761	1394	0	330
Déborah Temple	-2	2017-10-27	1	3	01-0000102861	325	1109	593	0	210
Déborah Temple	-2	2017-10-27	2	3	02-0000102862	405	1287	1193	0	180
Déborah Temple	-2	2017-10-27	3	2	03-0000102863	164	622	352	0	164
Déborah Temple	-2	2017-10-27	4	3	04-0000102864	290	984	712	0	145
Déborah Temple	-2	2017-10-27	5	2	05-0000102865	51	181	158	0	10
Déborah Temple	-2	2017-10-27	6	3	06-0000102866	145	482	663	0	169
Déborah Temple	-2	2017-10-27	7	4	07-0000102867	146	495	340	0	74
Déborah Temple	-2	2017-10-27	8	3	08-0000102868	411	1439	993	0	154
Déborah Temple	-2	2017-10-27	9	3	09-0000102869	285	1015	772	0	172
Déborah Temple	-2	2017-10-27	10	4	10-0000102870	447	1474	2035	0	856
Déborah Temple	-2	2017-10-27	11	3	11-0000102871	536	1857	1340	0	402
Déborah Temple	-2	2017-10-27	12	3	12-0000102872	265	941	561	0	380
Déborah Temple	-2	2017-10-27	13	4	13-0000102873	199	685	693	0	100
Déborah Temple	-2	2017-10-27	14	3	14-0000102874	55	185	100	0	59
Déborah Temple	-2	2017-10-27	15	3	15-0000102875	154	475	481	0	74
Déborah Temple	-2	2017-10-27	16	3	16-0000102876	160	589	313	0	74
Déborah Temple	-2	2017-10-27	17	3
Déborah Temple	-2	2017-10-27	18	4	18-0000102878	213	666	524	0	115
Déborah Temple	-2	2017-10-27	19	3	19-0000102879	175	611	385	0	337
Déborah Temple	-2	2017-10-27	20	3	20-0000102880	314	987	746	0	157
Déborah Temple	-1	2017-11-02	1	2	07150351	291	810	1175	0	263
Déborah Temple	-1	2017-11-02	2	3	07150352	566	1712	1581	0	504
Déborah Temple	-1	2017-11-02	3	3	07150353	102	288	550	0	108
Déborah Temple	-1	2017-11-02	4	3	07150354	275	730	909	0	897
Déborah Temple	-1	2017-11-02	5	2	07150355	95	304	299	0	122
Déborah Temple	-1	2017-11-02	6	4	07150356	111	324	403	0	157
Déborah Temple	-1	2017-11-02	7	3	07150357	205	564	751	0	106
Déborah Temple	-1	2017-11-02	8		07150358	854	2519	3016	0	1590
Déborah Temple	-1	2017-11-02	9	4	07150359	462	1386	2028	0	349
Déborah Temple	-1	2017-11-02	10	3	07150360	738	2201	2107	0	1422
Déborah Temple	-1	2017-11-02	11	4	07150361	734	2183	2713	0	1384
Déborah Temple	-1	2017-11-02	12	3	07150362	365	1125	1256	0	438
Déborah Temple	-1	2017-11-02	13	3	07150363	352	1056	1183	0	415
Déborah Temple	-1	2017-11-02	14	3	07150364	201	597	527	0	236
Déborah Temple	-1	2017-11-02	15	3	07150365	253	720	1259	0	193
Déborah Temple	-1	2017-11-02	16	3	07150366	419	772	1074	0	184
Déborah Temple	-1	2017-11-02	17	3	07150367	275	845	1120	0	197
Déborah Temple	-1	2017-11-02	18	3	07150368	243	657	1112	0	421
Déborah Temple	-1	2017-11-02	19	3	07150369	99	339	328	0	182
Déborah Temple	-1	2017-11-02	20	3	07150370	322	934	1101	0	302
Déborah Temple	0	2017-11-11	1	2	07150301	3	6	31	0	0
Déborah Temple	0	2017-11-11	2	2	07150302	2	6	19	0	0
Déborah Temple	0	2017-11-11	3	1	07150303	1	2	2	0	0
Déborah Temple	0	2017-11-11	4	2	07150304	2	2	11	0	0
Déborah Temple	0	2017-11-11	5	1	07150305	1	1	5	0	0
Déborah Temple	0	2017-11-11	6	1	07150306	1	1	4	0	0
Déborah Temple	0	2017-11-11	7	2	07150307	3	8	17	0	0
Déborah Temple	0	2017-11-11	8	3	07150308	3	6	17	0	0
Déborah Temple	0	2017-11-11	9	1	07150309	2	3	19	0	0
Déborah Temple	0	2017-11-11	10	2	07150310	4	10	44	0	0
Déborah Temple	0	2017-11-11	11	2	07150501	6	22	31	0	0
Déborah Temple	0	2017-11-11	12	1	07150502	1	1	2	0	0
Déborah Temple	0	2017-11-11	13	2	07150503	1	0	19	0	0
Déborah Temple	0	2017-11-11	14	1	07150504	1	2	9	0	0
Déborah Temple	0	2017-11-11	15	2	07150505	1	4	17	0	0
Déborah Temple	0	2017-11-11	16		07150506	3	6	16	0	0
Déborah Temple	0	2017-11-11	17	2	07150507	2	4	11	0	0
Déborah Temple	0	2017-11-11	18	2	07150508	1	0	10	0	0
Déborah Temple	0	2017-11-11	19	1	07150509	1	0	6	0	0
Déborah Temple	0	2017-11-11	20	2	07150510	3	6	16	0	0
Déborah Temple	1	2017-11-17	1	1	07150331	1	0	2	0	0
Déborah Temple	1	2017-11-17	2	0	07150332	1	0	3	0	0
Déborah Temple	1	2017-11-17	3	0	07150333	0	0	0	0	0
Déborah Temple	1	2017-11-17	4	0	07150334	1	0	22	0	0
Déborah Temple	1	2017-11-17	5	0	07150335	1	0	1	0	0
Déborah Temple	1	2017-11-17	6	1	07150336	1	0	7	0	0
Déborah Temple	1	2017-11-17	7		07150337	1	1	11	0	0
Déborah Temple	1	2017-11-17	8	1	07150338	2	2	25	0	0
Déborah Temple	1	2017-11-17	9	0	07150339	1	0	11	0	0
Déborah Temple	1	2017-11-17	10	1	07150340	1	0	17	0	0
Déborah Temple	1	2017-11-17	11	0	2411142801	1	0	12	0	0
Déborah Temple	1	2017-11-17	12	1	2411142802	1	0	6	0	0
Déborah Temple	1	2017-11-17	13	1	2411142803	1	0	21	0	0
Déborah Temple	1	2017-11-17	14	1	2411142804	0	0	0	0	0
Déborah Temple	1	2017-11-17	15	0	2411142805	1	0	8	0	0
Déborah Temple	1	2017-11-17	16		2411142806	1	0	5	0	0
Déborah Temple	1	2017-11-17	17	0	2411142807	1	2	12	0	0
Déborah Temple	1	2017-11-17	18	0	2411142808	1	0	2	0	0
Déborah Temple	1	2017-11-17	19	0	2411142809	1	0	3	0	0
Déborah Temple	1	2017-11-17	20	1	2411142810	1	0	23	0	0
Déborah Temple	2	2017-11-22	1	0	2411142821	1	0	15	0	0
Déborah Temple	2	2017-11-22	2	0
Déborah Temple	2	2017-11-22	3	0	2411142823	1	0	2	0	0
Déborah Temple	2	2017-11-22	4	0	2411142824	1	0	7	0	0
Déborah Temple	2	2017-11-22	5	1	2411142825	1	0	3	0	0
Déborah Temple	2	2017-11-22	6	1	2411142826	1	0	6	0	0
Déborah Temple	2	2017-11-22	7		2411142827	2	0	37	0	0
Déborah Temple	2	2017-11-22	8	0	2411142828	1	0	24	0	0
Déborah Temple	2	2017-11-22	9	0	2411142829	1	0	1	0	0
Déborah Temple	2	2017-11-22	10	0	2411142830	1	0	3	0	0
Déborah Temple	2	2017-11-22	11	0	2411142971	1	0	1	0	0
Déborah Temple	2	2017-11-22	12	1	2411142972	1	0	8	0	0
Déborah Temple	2	2017-11-22	13	1	2411142973	3	0	54	0	0
Déborah Temple	2	2017-11-22	14	0	2411142974	1	0	4	0	0
Déborah Temple	2	2017-11-22	15		2411142975	1	0	16	0	0
Déborah Temple	2	2017-11-22	16	0	2411142976	1	0	13	0	0
Déborah Temple	2	2017-11-22	17	0	2411142977	2	1	30	0	0
Déborah Temple	2	2017-11-22	18	0	2411142978	1	0	6	0	0
Déborah Temple	2	2017-11-22	19	0	2411142979	0	0	0	0	0
Déborah Temple	2	2017-11-22	20	0	2411142980	1	0	15	0	0
Déborah Temple	3	2017-11-30	1	0	01-0000096021	1	0	8	0	0
Déborah Temple	3	2017-11-30	2	0	02-0000096022	1	0	2	0	0
Déborah Temple	3	2017-11-30	3	0	03-0000096023	1	0	1	0	0
Déborah Temple	3	2017-11-30	4	0	04-0000096024	0	0	0	0	0
Déborah Temple	3	2017-11-30	5	0	05-0000096025	1	1	5	0	0
Déborah Temple	3	2017-11-30	6	0	06-0000096026	0	0	0	0	0
Déborah Temple	3	2017-11-30	7	1	07-0000096027	1	0	7	0	0
Déborah Temple	3	2017-11-30	8	0	08-0000096028	2	1	14	0	0
Déborah Temple	3	2017-11-30	9	0	09-0000096029	0	0	0	0	0
Déborah Temple	3	2017-11-30	10	0	10-0000096030	0	0	0	0	0
Déborah Temple	3	2017-11-30	11	0	11-0000096031	0	0	0	0	0
Déborah Temple	3	2017-11-30	12	0	12-0000096032	0	0	0	0	0
Déborah Temple	3	2017-11-30	13	0	13-0000096033	1	0	9	0	0
Déborah Temple	3	2017-11-30	14	0	14-0000096034	0	0	0	0	0
Déborah Temple	3	2017-11-30	15	0	15-0000096035	0	0	0	0	0
Déborah Temple	3	2017-11-30	16	0	16-0000096036	0	0	0	0	0
Déborah Temple	3	2017-11-30	17	1	17-0000096037	1	0	15	0	0
Déborah Temple	3	2017-11-30	18	0	18-0000096038	0	0	0	0	0
Déborah Temple	3	2017-11-30	19	0	19-0000096039	0	0	0	0	0
Déborah Temple	3	2017-11-30	20		20-0000096040	1	0	6	0	0
Déborah Temple	4	2017-12-07	1	0	01-0000099601	1	0	2	0	0
Déborah Temple	4	2017-12-07	2	0	02-0000099602	0	0	0	0	0
Déborah Temple	4	2017-12-07	3	0	03-0000099603	0	0	0	0	0
Déborah Temple	4	2017-12-07	4	0	04-0000099604	0	0	0	0	0
Déborah Temple	4	2017-12-07	5		05-0000099605	0	0	0	0	0
Déborah Temple	4	2017-12-07	6	0	06-0000099606	0	0	0	0	0
Déborah Temple	4	2017-12-07	7	0	07-0000099607	0	0	0	0	0
Déborah Temple	4	2017-12-07	8	1	08-0000099608	0	0	0	0	0
Déborah Temple	4	2017-12-07	9	0	09-0000099609	1	1	0	0	0
Déborah Temple	4	2017-12-07	10	0	10-0000099610	0	0	0	0	0
Déborah Temple	4	2017-12-07	11	0	11-0000099611	0	0	0	0	0
Déborah Temple	4	2017-12-07	12	0	12-0000099612	0	0	0	0	0
Déborah Temple	4	2017-12-07	13	0	13-0000099613	1	0	3	0	0
Déborah Temple	4	2017-12-07	14	0	14-0000099614	0	0	0	0	0
Déborah Temple	4	2017-12-07	15	0	15-0000099615	0	0	0	0	0
Déborah Temple	4	2017-12-07	16	0	16-0000099616	1	0	1	0	0
Déborah Temple	4	2017-12-07	17	1	17-0000099617	1	0	2	0	0
Déborah Temple	4	2017-12-07	18	0	18-0000099618	0	0	0	0	0
Déborah Temple	4	2017-12-07	19	0	19-0000099619	1	2	0	0	0
Déborah Temple	4	2017-12-07	20	0	20-0000099620	1	1	1	0	0
Déborah Temple	5	2017-12-15	1	0	01-0000099741	1	0	1	0	0
Déborah Temple	5	2017-12-15	2	0	02-0000099742	1	1	0	0	0
Déborah Temple	5	2017-12-15	3	0	03-0000099743	0	0	0	0	0
Déborah Temple	5	2017-12-15	4	0	04-0000099744	0	0	0	0	0
Déborah Temple	5	2017-12-15	5	0	05-0000099745	1	0	1	0	0
Déborah Temple	5	2017-12-15	6	0	06-0000099746	0	0	0	0	0
Déborah Temple	5	2017-12-15	7		07-0000099747	1	0	1	0	0
Déborah Temple	5	2017-12-15	8	0	08-0000099748	1	1	2	0	0
Déborah Temple	5	2017-12-15	9	0	09-0000099749	1	0	1	0	0
Déborah Temple	5	2017-12-15	10	0	10-0000099750	0	0	0	0	0
Déborah Temple	5	2017-12-15	11	0	11-0000099751	1	1	0	0	0
Déborah Temple	5	2017-12-15	12	0	12-0000099752	0	0	0	0	0
Déborah Temple	5	2017-12-15	13	0	13-0000099753	3	8	4	0	0
Déborah Temple	5	2017-12-15	14	0	14-0000099754	1	1	0	0	0
Déborah Temple	5	2017-12-15	15	0	15-0000099755	0	0	0	0	0
Déborah Temple	5	2017-12-15	16	0	16-0000099756	1	1	0	0	0
Déborah Temple	5	2017-12-15	17	1	17-0000099757	2	4	4	0	0
Déborah Temple	5	2017-12-15	18	0	18-0000099758	0	0	0	0	0
Déborah Temple	5	2017-12-15	19	0	19-0000099759	0	0	0	0	0
Déborah Temple	5	2017-12-15	20	0	20-0000099760	0	0	0	0	0
Déborah Temple	6	2017-12-20	1	0	07150341	0	0	0	0	0
Déborah Temple	6	2017-12-20	2	0	07150342	0	0	0	0	0
Déborah Temple	6	2017-12-20	3	0	07150343	0	0	0	0	0
Déborah Temple	6	2017-12-20	4	0	07150344	0	0	0	0	0
Déborah Temple	6	2017-12-20	5	0	07150345	1	1	0	0	0
Déborah Temple	6	2017-12-20	6	0	07150346	1	1	0	0	0
Déborah Temple	6	2017-12-20	7	1	07150347	1	1	2	0	0
Déborah Temple	6	2017-12-20	8	0	07150348	1	1	2	0	0
Déborah Temple	6	2017-12-20	9	0	07150349	0	0	0	0	0
Déborah Temple	6	2017-12-20	10	0	07150350	0	0	0	0	0
Déborah Temple	6	2017-12-20	11	0	07150381	1	0	3	0	0
Déborah Temple	6	2017-12-20	12	0	07150382	0	0	0	0	0
Déborah Temple	6	2017-12-20	13	0	07150383	3	6	2	0	0
Déborah Temple	6	2017-12-20	14	0	07150384	0	0	0	0	0
Déborah Temple	6	2017-12-20	15	0	07150385	0	0	0	0	0
Déborah Temple	6	2017-12-20	16	0	07150386	0	0	0	0	0
Déborah Temple	6	2017-12-20	17	0	07150387	1	0	1	0	0
Déborah Temple	6	2017-12-20	18	0	07150388	1	0	1	0	0
Déborah Temple	6	2017-12-20	19	0	07150389	1	2	0	0	0
Déborah Temple	6	2017-12-20	20	0	07150390	0	0	0	0	0

## Sheet: Weight
Investigator	Date of weighing	Specification of balance	Comparative weight	Displayed weight	Type of comparative weight	Balance qualified	Animal ID	Body weight [kg]
VET	DATE	BALANCE1	BALANCE2	BALANCE3	BALANCE4	BALANCE5	ANIMAL	WEIGHT
Déborah Temple	2017-09-29	COBOS	1	1.001	1kg weight	Yes	301	1.72
Déborah Temple	2017-09-29	COBOS	1	1.001	1kg weight	Yes	302	1.922
Déborah Temple	2017-09-29	COBOS	1	1.001	1kg weight	Yes	303	1.729
Déborah Temple	2017-09-29	COBOS	1	1.001	1kg weight	Yes	304	1.605
Déborah Temple	2017-09-29	COBOS	1	1.001	1kg weight	Yes	305	1.547
Déborah Temple	2017-09-29	COBOS	1	1.001	1kg weight	Yes	306	1.55
Déborah Temple	2017-09-29	COBOS	1	1.001	1kg weight	Yes	307	1.745
Déborah Temple	2017-09-29	COBOS	1	1.001	1kg weight	Yes	308	1.75
Déborah Temple	2017-09-29	COBOS	1	1.001	1kg weight	Yes	311	1.408
Déborah Temple	2017-09-29	COBOS	1	1.001	1kg weight	Yes	312	1.54
Déborah Temple	2017-09-29	COBOS	1	1.001	1kg weight	Yes	313	1.646
Déborah Temple	2017-09-29	COBOS	1	1.001	1kg weight	Yes	321	1.75
Déborah Temple	2017-09-29	COBOS	1	1.001	1kg weight	Yes	322	1.55
Déborah Temple	2017-09-29	COBOS	1	1.001	1kg weight	Yes	323	1.735
Déborah Temple	2017-09-29	COBOS	1	1.001	1kg weight	Yes	331	1.71
Déborah Temple	2017-09-29	COBOS	1	1.001	1kg weight	Yes	332	1.721
Déborah Temple	2017-09-29	COBOS	1	1.001	1kg weight	Yes	17	1.69
Déborah Temple	2017-09-29	COBOS	1	1.001	1kg weight	Yes	341	1.646
Déborah Temple	2017-09-29	COBOS	1	1.001	1kg weight	Yes	342	1.56
Déborah Temple	2017-09-29	COBOS	1	1.001	1kg weight	Yes	343	1.61
Déborah Temple	2017-09-29	COBOS	1	1.001	1kg weight	Yes	351	1.76
Déborah Temple	2017-09-29	COBOS	1	1.001	1kg weight	Yes	352	1.814
Déborah Temple	2017-09-29	COBOS	1	1.001	1kg weight	Yes	353	1.733
Déborah Temple	2017-09-29	COBOS	1	1.001	1kg weight	Yes	361	1.753
Déborah Temple	2017-09-29	COBOS	1	1.001	1kg weight	Yes	362	1.605
Déborah Temple	2017-09-29	COBOS	1	1.001	1kg weight	Yes	363	1.617
Déborah Temple	2017-09-29	COBOS	1	1.001	1kg weight	Yes	371	1.51
Déborah Temple	2017-09-29	COBOS	1	1.001	1kg weight	Yes	372	1.606
Déborah Temple	2017-09-29	COBOS	1	1.001	1kg weight	Yes	373	1.67
Déborah Temple	2017-09-29	COBOS	1	1.001	1kg weight	Yes	381	1.729
Déborah Temple	2017-09-29	COBOS	1	1.001	1kg weight	Yes	382	1.65
Déborah Temple	2017-09-29	COBOS	1	1.001	1kg weight	Yes	383	1.65
Déborah Temple	2017-09-29	COBOS	1	1.001	1kg weight	Yes	391	1.65
Déborah Temple	2017-09-29	COBOS	1	1.001	1kg weight	Yes	392	1.822
Déborah Temple	2017-09-29	COBOS	1	1.001	1kg weight	Yes	393	1.97
Déborah Temple	2017-11-02	COBOS	1	1.001	1kg weight	Yes	301	1.902
Déborah Temple	2017-11-02	COBOS	1	1.001	1kg weight	Yes	302	2.055
Déborah Temple	2017-11-02	COBOS	1	1.001	1kg weight	Yes	303	1.757
Déborah Temple	2017-11-02	COBOS	1	1.001	1kg weight	Yes	309	1.605
Déborah Temple	2017-11-02	COBOS	1	1.001	1kg weight	Yes	305	1.833
Déborah Temple	2017-11-02	COBOS	1	1.001	1kg weight	Yes	311	1.528
Déborah Temple	2017-11-02	COBOS	1	1.001	1kg weight	Yes	312	1.588
Déborah Temple	2017-11-02	COBOS	1	1.001	1kg weight	Yes	313	1.695
Déborah Temple	2017-11-02	COBOS	1	1.001	1kg weight	Yes	318	1.562
Déborah Temple	2017-11-02	COBOS	1	1.001	1kg weight	Yes	319	1.62
Déborah Temple	2017-11-02	COBOS	1	1.001	1kg weight	Yes	321	1.878
Déborah Temple	2017-11-02	COBOS	1	1.001	1kg weight	Yes	322	1.761
Déborah Temple	2017-11-02	COBOS	1	1.001	1kg weight	Yes	323	1.752
Déborah Temple	2017-11-02	COBOS	1	1.001	1kg weight	Yes	330	1.588
Déborah Temple	2017-11-02	COBOS	1	1.001	1kg weight	Yes	324	1.821
Déborah Temple	2017-11-02	COBOS	1	1.001	1kg weight	Yes	331	1.822
Déborah Temple	2017-11-02	COBOS	1	1.001	1kg weight	Yes	340	1.67
Déborah Temple	2017-11-02	COBOS	1	1.001	1kg weight	Yes	333	1.651
Déborah Temple	2017-11-02	COBOS	1	1.001	1kg weight	Yes	335	1.862
Déborah Temple	2017-11-02	COBOS	1	1.001	1kg weight	Yes	334	1.727
Déborah Temple	2017-11-02	COBOS	1	1.001	1kg weight	Yes	341	1.87
Déborah Temple	2017-11-02	COBOS	1	1.001	1kg weight	Yes	342	1.694
Déborah Temple	2017-11-02	COBOS	1	1.001	1kg weight	Yes	343	1.756
Déborah Temple	2017-11-02	COBOS	1	1.001	1kg weight	Yes	346	1.64
Déborah Temple	2017-11-02	COBOS	1	1.001	1kg weight	Yes	347	1.643
Déborah Temple	2017-11-02	COBOS	1	1.001	1kg weight	Yes	353	1.859
Déborah Temple	2017-11-02	COBOS	1	1.001	1kg weight	Yes	352	1.907
Déborah Temple	2017-11-02	COBOS	1	1.001	1kg weight	Yes	356	1.876
Déborah Temple	2017-11-02	COBOS	1	1.001	1kg weight	Yes	357	1.606
Déborah Temple	2017-11-02	COBOS	1	1.001	1kg weight	Yes	354	2.125
Déborah Temple	2017-11-02	COBOS	1	1.001	1kg weight	Yes	361	1.905
Déborah Temple	2017-11-02	COBOS	1	1.001	1kg weight	Yes	362	1.778
Déborah Temple	2017-11-02	COBOS	1	1.001	1kg weight	Yes	363	1.726
Déborah Temple	2017-11-02	COBOS	1	1.001	1kg weight	Yes	368	1.892
Déborah Temple	2017-11-02	COBOS	1	1.001	1kg weight	Yes	370	1.913
Déborah Temple	2017-11-02	COBOS	1	1.001	1kg weight	Yes	371	1.809
Déborah Temple	2017-11-02	COBOS	1	1.001	1kg weight	Yes	372	1.635
Déborah Temple	2017-11-02	COBOS	1	1.001	1kg weight	Yes	373	1.819
Déborah Temple	2017-11-02	COBOS	1	1.001	1kg weight	Yes	375	1.8
Déborah Temple	2017-11-02	COBOS	1	1.001	1kg weight	Yes	379	1.769
Déborah Temple	2017-11-02	COBOS	1	1.001	1kg weight	Yes	381	1.994
Déborah Temple	2017-11-02	COBOS	1	1.001	1kg weight	Yes	382	1.85
Déborah Temple	2017-11-02	COBOS	1	1.001	1kg weight	Yes	383	1.826
Déborah Temple	2017-11-02	COBOS	1	1.001	1kg weight	Yes	387	1.497
Déborah Temple	2017-11-02	COBOS	1	1.001	1kg weight	Yes	384	1.856
Déborah Temple	2017-11-02	COBOS	1	1.001	1kg weight	Yes	391	1.712
Déborah Temple	2017-11-02	COBOS	1	1.001	1kg weight	Yes	392	1.973
Déborah Temple	2017-11-02	COBOS	1	1.001	1kg weight	Yes	393	2.082
Déborah Temple	2017-11-02	COBOS	1	1.001	1kg weight	Yes	398	2.114
Déborah Temple	2017-11-02	COBOS	1	1.001	1kg weight	Yes	400	1.763
Déborah Temple	2017-12-15	COBOS	1	1.001	1kg weight	Yes	301	2.048
Déborah Temple	2017-12-15	COBOS	1	1.001	1kg weight	Yes	309	1.678
Déborah Temple	2017-12-15	COBOS	1	1.001	1kg weight	Yes	302	2.294
Déborah Temple	2017-12-15	COBOS	1	1.001	1kg weight	Yes	303	1.931
Déborah Temple	2017-12-15	COBOS	1	1.001	1kg weight	Yes	305	1.921
Déborah Temple	2017-12-15	COBOS	1	1.001	1kg weight	Yes	318	1.732
Déborah Temple	2017-12-15	COBOS	1	1.001	1kg weight	Yes	319	1.819
Déborah Temple	2017-12-15	COBOS	1	1.001	1kg weight	Yes	313	1.848
Déborah Temple	2017-12-15	COBOS	1	1.001	1kg weight	Yes	311	1.632
Déborah Temple	2017-12-15	COBOS	1	1.001	1kg weight	Yes	312	1.674
Déborah Temple	2017-12-15	COBOS	1	1.001	1kg weight	Yes	330	1.808
Déborah Temple	2017-12-15	COBOS	1	1.001	1kg weight	Yes	321	1.992
Déborah Temple	2017-12-15	COBOS	1	1.001	1kg weight	Yes	322	1.893
Déborah Temple	2017-12-15	COBOS	1	1.001	1kg weight	Yes	323	1.915
Déborah Temple	2017-12-15	COBOS	1	1.001	1kg weight	Yes	324	2.013
Déborah Temple	2017-12-15	COBOS	1	1.001	1kg weight	Yes	333	1.821
Déborah Temple	2017-12-15	COBOS	1	1.001	1kg weight	Yes	340	1.824
Déborah Temple	2017-12-15	COBOS	1	1.001	1kg weight	Yes	335	2.022
Déborah Temple	2017-12-15	COBOS	1	1.001	1kg weight	Yes	331	1.974
Déborah Temple	2017-12-15	COBOS	1	1.001	1kg weight	Yes	334	1.818
Déborah Temple	2017-12-15	COBOS	1	1.001	1kg weight	Yes	343	1.78
Déborah Temple	2017-12-15	COBOS	1	1.001	1kg weight	Yes	346	1.747
Déborah Temple	2017-12-15	COBOS	1	1.001	1kg weight	Yes	342	1.757
Déborah Temple	2017-12-15	COBOS	1	1.001	1kg weight	Yes	347	1.846
Déborah Temple	2017-12-15	COBOS	1	1.001	1kg weight	Yes	341	1.832
Déborah Temple	2017-12-15	COBOS	1	1.001	1kg weight	Yes	356	1.859
Déborah Temple	2017-12-15	COBOS	1	1.001	1kg weight	Yes	352	1.856
Déborah Temple	2017-12-15	COBOS	1	1.001	1kg weight	Yes	354	2.242
Déborah Temple	2017-12-15	COBOS	1	1.001	1kg weight	Yes	351	2.15
Déborah Temple	2017-12-15	COBOS	1	1.001	1kg weight	Yes	357	1.72
Déborah Temple	2017-12-15	COBOS	1	1.001	1kg weight	Yes	353	2.023
Déborah Temple	2017-12-15	COBOS	1	1.001	1kg weight	Yes	362	1.909
Déborah Temple	2017-12-15	COBOS	1	1.001	1kg weight	Yes	368	1.922
Déborah Temple	2017-12-15	COBOS	1	1.001	1kg weight	Yes	370	2.028
Déborah Temple	2017-12-15	COBOS	1	1.001	1kg weight	Yes	363	1.783
Déborah Temple	2017-12-15	COBOS	1	1.001	1kg weight	Yes	361	2.036
Déborah Temple	2017-12-15	COBOS	1	1.001	1kg weight	Yes	371	1.713
Déborah Temple	2017-12-15	COBOS	1	1.001	1kg weight	Yes	379	1.684
Déborah Temple	2017-12-15	COBOS	1	1.001	1kg weight	Yes	372	1.918
Déborah Temple	2017-12-15	COBOS	1	1.001	1kg weight	Yes	373	1.85
Déborah Temple	2017-12-15	COBOS	1	1.001	1kg weight	Yes	375	1.983
Déborah Temple	2017-12-15	COBOS	1	1.001	1kg weight	Yes	384	1.899
Déborah Temple	2017-12-15	COBOS	1	1.001	1kg weight	Yes	387	1.769
Déborah Temple	2017-12-15	COBOS	1	1.001	1kg weight	Yes	382	1.953
Déborah Temple	2017-12-15	COBOS	1	1.001	1kg weight	Yes	381	1.942
Déborah Temple	2017-12-15	COBOS	1	1.001	1kg weight	Yes	383	1.928
Déborah Temple	2017-12-15	COBOS	1	1.001	1kg weight	Yes	391	1.845
Déborah Temple	2017-12-15	COBOS	1	1.001	1kg weight	Yes	400	1.82
Déborah Temple	2017-12-15	COBOS	1	1.001	1kg weight	Yes	398	2.163
Déborah Temple	2017-12-15	COBOS	1	1.001	1kg weight	Yes	393	2.216
Déborah Temple	2017-12-15	COBOS	1	1.001	1kg weight	Yes	392	1.978

## Sheet: MedWater
Investigator	House ID	Study day	Date	Water distribution system	Drinking nipples before administration	Drinking nipples after administration	Drinker lines emptied	Number of animals to treat	Volume of water for treatment	Correct preparation of medicated water	Start of treatment	End of treatment	Complete administration
VET	HOUSE	DAY	DATE	WATER	NIPPLE1	NIPPLE2	TREAT1	TREAT2	TREAT3	TREAT5	TIME1	TIME2	TREAT6
Déborah Temple	A	0	2017-11-06	No findings	No findings		No	12618	Other: 1486 L	Yes	12:04:00	18:30:00	Yes
Déborah Temple	B	0	2017-11-06	No findings	No findings		No	14414	Other: 715 L	Yes	12:08:00	15:51:00	Yes
Déborah Temple	A	7	2017-11-13	No findings	No findings	No findings	No	12605	Other: 1400 L	Yes	10:45:00	17:51:00	Yes
Déborah Temple	B	7	2017-11-13	No findings	No findings	No findings	No	14399	Other: 715 L	Yes	10:50:00	14:10:00	Yes

## Sheet: GHO
Investigator	Date	General impression normal
VET	DATE	HEALTH
Déborah Temple	2017-11-02	Yes
Déborah Temple	2017-11-07	Yes
Déborah Temple	2017-11-08	Yes
Déborah Temple	2017-11-09	Yes
Déborah Temple	2017-11-10	Yes
Déborah Temple	2017-11-11	Yes
Déborah Temple	2017-11-13	Yes
Déborah Temple	2017-11-14	Yes
Déborah Temple	2017-11-15	Yes
Déborah Temple	2017-11-17	Yes
Déborah Temple	2017-11-20	Yes
Déborah Temple	2017-11-22	Yes
Déborah Temple	2017-11-24	Yes
Déborah Temple	2017-11-28	Yes
Déborah Temple	2017-12-07	Yes
Déborah Temple	2017-12-13	Yes
Déborah Temple	2017-12-20	Yes

## Sheet: TrapPlace
Investigator	Date of trap placing	Traps placed as on CRF3	Date of trap removal	All traps removed
VET	DATE1	PLACE1	DATE2	PLACE2
Déborah Temple	2017-09-26	Yes	2017-09-28	No
Déborah Temple	2017-10-02	Yes	2017-10-04	Yes
Déborah Temple	2017-10-09	Yes	2017-10-11	Yes
Déborah Temple	2017-10-18	Yes	2017-10-20	Yes
Déborah Temple	2017-10-25	Yes	2017-10-27	No
Déborah Temple	2017-10-31	Yes	2017-11-02	Yes
Déborah Temple	2017-11-09	Yes	2017-11-11	Yes
Déborah Temple	2017-11-15	Yes	2017-11-17	Yes
Déborah Temple	2017-11-20	Yes	2017-11-22	No
Déborah Temple	2017-11-28	Yes	2017-11-30	Yes
Déborah Temple	2017-12-05	Yes	2017-12-07	Yes
Déborah Temple	2017-12-13	Yes	2017-12-15	Yes
Déborah Temple	2017-12-18	Yes	2017-12-20	Yes

## Sheet: TrapShip
Investigator	Date of trap placing	Week	Number of traps shipped	Trap ID	Trap shipped	Date of shipment	Date of receipt by lab
VET	DATE1	WEEK	TRAPCOUNT	TRAP	SHIPPED	DATE2	DATE3
Déborah Temple	26/09/2017 until 18/12/2017	-6	19	1	Yes	2018-02-05	2018-02-06
Déborah Temple	26/09/2017 until 18/12/2017	-5	20	2	Yes	2018-02-05	2018-02-06
Déborah Temple	26/09/2017 until 18/12/2017	-4	20	3	Yes	2018-02-05	2018-02-06
Déborah Temple	26/09/2017 until 18/12/2017	-3	20	4	Yes	2018-02-05	2018-02-06
Déborah Temple	26/09/2017 until 18/12/2017	-2	19	5	Yes	2018-02-05	2018-02-06
Déborah Temple	26/09/2017 until 18/12/2017	-1	20	6	Yes	2018-02-05	2018-02-06
Déborah Temple	26/09/2017 until 18/12/2017	0	20	7	Yes	2018-02-05	2018-02-06
Déborah Temple	26/09/2017 until 18/12/2017	1	20	8	Yes	2018-02-05	2018-02-06
Déborah Temple	26/09/2017 until 18/12/2017	2	19	9	Yes	2018-02-05	2018-02-06
Déborah Temple	26/09/2017 until 18/12/2017	3	20	10	Yes	2018-02-05	2018-02-06
Déborah Temple	26/09/2017 until 18/12/2017	4	20	11	Yes	2018-02-05	2018-02-06
Déborah Temple	26/09/2017 until 18/12/2017	5	20	12	Yes	2018-02-05	2018-02-06
Déborah Temple	26/09/2017 until 18/12/2017	6	20	13	Yes	2018-02-05	2018-02-06

## Sheet: Feather
Investigator	Date of sampling	Hen ID	Number of sampled feathers	Corticosterone [ng/mL]
VET	DATE	HEN	FEATHER	CORTICO
Déborah Temple	2017-09-29	301	10
Déborah Temple	2017-09-29	302	10
Déborah Temple	2017-09-29	303	10
Déborah Temple	2017-09-29	311	10
Déborah Temple	2017-09-29	312	10
Déborah Temple	2017-09-29	313	10
Déborah Temple	2017-09-29	321	10
Déborah Temple	2017-09-29	322	10
Déborah Temple	2017-09-29	323	10
Déborah Temple	2017-09-29	331	10
Déborah Temple	2017-09-29	332	10
Déborah Temple	2017-09-29	333	10
Déborah Temple	2017-09-29	341	10
Déborah Temple	2017-09-29	342	10
Déborah Temple	2017-09-29	343	10
Déborah Temple	2017-09-29	351	10
Déborah Temple	2017-09-29	352	10
Déborah Temple	2017-09-29	353	10
Déborah Temple	2017-09-29	361	10
Déborah Temple	2017-09-29	362	10
Déborah Temple	2017-09-29	363	10
Déborah Temple	2017-09-29	371	10
Déborah Temple	2017-09-29	372	10
Déborah Temple	2017-09-29	373	10
Déborah Temple	2017-09-29	381	10
Déborah Temple	2017-09-29	382	10
Déborah Temple	2017-09-29	383	10
Déborah Temple	2017-09-29	391	10
Déborah Temple	2017-09-29	392	10
Déborah Temple	2017-09-29	393	10
Déborah Temple	2017-11-03	301	6	0.333
Déborah Temple	2017-11-03	302	5	0.2515
Déborah Temple	2017-11-03	303	7	0.192
Déborah Temple	2017-11-03	312	6	0.214
Déborah Temple	2017-11-03	313	6	0.425
Déborah Temple	2017-11-03	311	8	0.142
Déborah Temple	2017-11-03	371	8
Déborah Temple	2017-11-03	372	10	0.87
Déborah Temple	2017-11-03	373	10	1.35
Déborah Temple	2017-11-03	363	8	5.47
Déborah Temple	2017-11-03	361	6
Déborah Temple	2017-11-03	362	6	1.205
Déborah Temple	2017-11-03	381	4	0.642
Déborah Temple	2017-11-03	382	4	0.428
Déborah Temple	2017-11-03	383	4	2.89
Déborah Temple	2017-11-03	331	7	0.591
Déborah Temple	2017-11-03	333	7	0.327
Déborah Temple	2017-11-03	342	7	0.437
Déborah Temple	2017-11-03	341	8	0.06
Déborah Temple	2017-11-03	343	9	1.604
Déborah Temple	2017-11-03	392	5
Déborah Temple	2017-11-03	393	5	1.373
Déborah Temple	2017-11-03	391	5	0.981
Déborah Temple	2017-11-03	323	8	0.248
Déborah Temple	2017-11-03	321	5
Déborah Temple	2017-11-03	322	8	0.221
Déborah Temple	2017-11-03	351	8	1.988
Déborah Temple	2017-11-03	352	6	1.485
Déborah Temple	2017-11-03	353	4	0.407
Déborah Temple	2017-12-15	313	6	0.42
Déborah Temple	2017-12-15	312	5	0.084
Déborah Temple	2017-12-15	311	7	0.088
Déborah Temple	2017-12-15	302	5	0.38
Déborah Temple	2017-12-15	301	3	0.277
Déborah Temple	2017-12-15	303	3	0.049
Déborah Temple	2017-12-15	323	3	0.451
Déborah Temple	2017-12-15	322	7	0.098
Déborah Temple	2017-12-15	321	5
Déborah Temple	2017-12-15	333	5	0.459
Déborah Temple	2017-12-15	331	4	0.439
Déborah Temple	2017-12-15	343	5	1.261
Déborah Temple	2017-12-15	341	7
Déborah Temple	2017-12-15	342	6	0.231
Déborah Temple	2017-12-15	352	5	1.04
Déborah Temple	2017-12-15	351	8	0.795
Déborah Temple	2017-12-15	353	4	0.16
Déborah Temple	2017-12-15	361	0
Déborah Temple	2017-12-15	363	7	2.071
Déborah Temple	2017-12-15	362	1	0.784
Déborah Temple	2017-12-15	373	9	0.363
Déborah Temple	2017-12-15	372	9	1.834
Déborah Temple	2017-12-15	371	0
Déborah Temple	2017-12-15	382	4	2.33
Déborah Temple	2017-12-15	383	5	1.233
Déborah Temple	2017-12-15	381	2	0.133
Déborah Temple	2017-12-15	393	5	0.499
Déborah Temple	2017-12-15	392	0
Déborah Temple	2017-12-15	391	5	1.152

## Sheet: Blood
Investigator	Date of sampling	Hen ID	Blood sample taken	Erythrocytes [10E6/µL]	Hemoglobin [g/dL]	Hematocrit [%]	MCV [fl]	MCH [pg]	MCHC [g/dL]	Leukocytes [10E3/µL]	Heterophile	Lymphocytes	Monocytes	Eosinophils	Ratio H/L	Corticosterone [ng/mL]	Adrenaline [ng/mL]	Ovotransferrin [mg/mL]	Serum Paraoxonase [IU/mL]	Total antioxidant capacity [mmol/L]	Total Oxidant Status [µmol/L]
VET	DATE	HEN	BLOOD	LAB01	LAB02	LAB03	LAB04	LAB05	LAB06	LAB07	LAB08	LAB09	LAB10	LAB11	LAB13	LAB14	LAB15	LAB17	LAB18	LAB19	LAB20
Déborah Temple	2017-11-02	301	Yes	2.25	7.3	19.5	86.8	32.4	37.5	16.8	1.68	15.12	none	none	0.111111	4.3698	36.0094	0.270373	0.63	0.4861	13
Déborah Temple	2017-11-02	302	Yes	1.99	6.3	15.4	77.4	31.7	37	10	0.5	9.5	none	none	0.0526316	12.3495	18.3614	0.342248	0.46	0.4866	13.1
Déborah Temple	2017-11-02	303	Yes							11.2	1.68	9.52	none	none	0.176471	2.6192	26.8531	0.609639	0.44	0.489	10.8
Déborah Temple	2017-11-02	305	Yes	2.02	6.2	16.3	80.9	30.6	39.6	13.2	4.62	8.58	none	none	0.538462	11.805	28.6855	0.347934	0.48	0.581	7.8
Déborah Temple	2017-11-02	309	Yes	1.99	6	15.6	78.4	29.9	38.5	14	6.3	7.7	none	none	0.818182	12.4438	27.8091	0.202067	0.56	0.6572	14.9
Déborah Temple	2017-11-02	311	Yes	1.91	6.1	13.8	72.3	31.8	43.6	12.8	5.12	7.68	none	none	0.666667	5.79707	21.5517	0.236221	0.52	0.3565	15
Déborah Temple	2017-11-02	312	Yes	1.84	6.3	14	76	34.4	42	16	11.04	4.96	none	none	2.22581	6.46434	25.4264	0.201129	0.44	0.5759	13.5
Déborah Temple	2017-11-02	313	Yes	1.95	6.4	16.6	85.3	32.7	40.1	10.8	4.297	6.502	none	none	0.660874	2.43976	7.85877	0.214593	0.45	0.6659	13.5
Déborah Temple	2017-11-02	318	Yes	2.13	7	10.9	51.4	32.8	34.5	12.4	5.208	7.192	none	none	0.724138	3.59115	22.4224	0.243305	0.46	0.622	15.1
Déborah Temple	2017-11-02	319	Yes	2.22	6.7	17.6	79.2	30	36.1	11.6	3.132	8.468	none	none	0.369863	2.80771	16.7889	0.217573	0.48	0.3701	13.7
Déborah Temple	2017-11-02	321	Yes	2.36	7.9	17.1	72.4	33.5	42.5	11.6	3.248	8.352	none	none	0.388889	7.37366	12.2513	0.181086	0.5	0.5077	13.5
Déborah Temple	2017-11-02	322	Yes	1.69	6.3	12.9	76.1	37.3	40.6	11.2	5.824	5.376	none	none	1.08333	11.172	17.3467	0.189902	0.47	0.4527	13.3
Déborah Temple	2017-11-02	323	Yes	1.96	6.8	15.7	80	34.7	37.2	10.4	0.52	9.88	none	none	0.0526316	2.78815	13.4047	0.308638	0.47	0.6705	15.7
Déborah Temple	2017-11-02	324	Yes	2.11	7.1	17.6	83.6	33.8	38.1	13.6	1.632	11.968	none	none	0.136364	2.33679	7.45385	0.210673	0.49	0.7155	12.8
Déborah Temple	2017-11-02	330	Yes	2.17	6.5	18	83	29.8	36.3	13.2	2.64	10.56	none	none	0.25	3.20459	14.9547	0.209219	0.46	0.6275	15
Déborah Temple	2017-11-02	331	Yes	2.01	6.1	16.6	82.5	30.3	40	11.2	2.352	8.848	none	none	0.265823	1.70485	20.2214	0.176361	0.53	0.2764	12.7
Déborah Temple	2017-11-02	333	Yes	2.14	6.9	16.4	76.4	32.3	40.9	10.4	4.68	5.72	none	none	0.818182	2.321	12.4645	0.269148	0.47	0.0807	12.1
Déborah Temple	2017-11-02	334	Yes	1.74	5.9	13.3	76.6	33.9	43	10.4	4.16	6.24	none	none	0.666667	5.16209	16.5158	0.182389	0.5	0.3699	12.2
Déborah Temple	2017-11-02	335	Yes	2.18	7.3	18.4	84.3	33.6	37.1	10.4	4.68	5.72	none	none	0.818182	5.59	14.0434	0.150432	0.56	0.5856	12.7
Déborah Temple	2017-11-02	340	Yes	1.54	5.1	10.3	67	33.5	46	12	2.16	9.84	none	none	0.219512	3.2824	22.3339	0.204904	0.49	0.7721	13.3
Déborah Temple	2017-11-02	341	No
Déborah Temple	2017-11-02	342	Yes	2.01	6.4	14.5	72.2	31.7	44.8	13.2	2.112	11.088	none	none	0.190476	6.18921	27.0629	0.1147	0.46	0.6505	13.2
Déborah Temple	2017-11-02	343	Yes	2.04	6.1	15.5	75.7	29.8	41.7	11.6	6.264	5.336	none	none	1.17391	4.5315	11.3277	0.225951	0.52	0.4775	12.5
Déborah Temple	2017-11-02	346	Yes							12.4	7.688	4.712	none	none	1.63158	1.50236	14.5845	0.156091	0.48	0.8881	13.5
Déborah Temple	2017-11-02	347	Yes	2.25	7.2	18.7	83.1	32	37	10.4	2.08	8.32	none	none	0.25	13.8264	17.0659	0.265509	0.52	0.6572	10.9
Déborah Temple	2017-11-02	351	No
Déborah Temple	2017-11-02	352	Yes	2.15	8	17.1	79.2	37.3	39.4	8.4	1.848	6.552	none	none	0.282051	0.289957	18.2873	0.234881	0.53	0.7597	12.9
Déborah Temple	2017-11-02	353	Yes	2.06	6.3	16.7	81.1	30.8	38.4	9.6	3.456	6.144	none	none	0.5625	2.85397	4.73374	0.237298	0.45	0.4743	12.5
Déborah Temple	2017-11-02	354	Yes	2.37	7.8	15.8	66.4	33	43.6	10.4	4.16	6.24	none	none	0.666667	23.2771	20.7114	0.210673	0.45	0.5842	16.1
Déborah Temple	2017-11-02	356	Yes	2.2	7.6	16.3	74.3	34.6	39.9	10.4	2.808	7.592	none	none	0.369863	0.951153	17.8129	0.0562647	0.56	0.7887	15.1
Déborah Temple	2017-11-02	357	Yes	2.12	7.3	17.6	83.3	34.7	39.8	10.8	2.808	7.992	none	none	0.351351	0.596052	15.9942	0.0517287	0.43	0.1445	6.2
Déborah Temple	2017-11-02	361	Yes	2.17	7.4	12.7	58.6	34.3	39.6	12	2.28	9.72	none	none	0.234568	1.38843	15.1975	0.124715	0.53	0.7199	13.9
Déborah Temple	2017-11-02	362	Yes							8.4	1.26	7.14	none	none	0.176471	5.2257	14.559	0.0736371	0.49	0.7626	13.6
Déborah Temple	2017-11-02	363	Yes	2.08	6.5	17.3	83.3	31.5	37.5	10.8	4.32	6.48	none	none	0.666667	1.53885	15.7582	0.0532139	0.47	0.769	14.2
Déborah Temple	2017-11-02	368	Yes	2.44	7.3	19.2	78.7	29.8	35.1	10.8	4.86	5.94	none	none	0.818182	0.791392	15.2726	0.211385	0.53	0.7853	12.4
Déborah Temple	2017-11-02	370	Yes	2.04	7	15.3	74.9	34.5	43.1	8.4	1.596	6.804	none	none	0.234568	1.18469	25.9137	0.155793	0.57	0.7572	14
Déborah Temple	2017-11-02	371	Yes	1.92	7	15.1	78.7	36.5	38.3	11.2	3.136	8.064	none	none	0.388889	0.542062	11.1794	0.10579	0.47	0.6951	15.4
Déborah Temple	2017-11-02	372	Yes	2.28	7.9	16.4	71.9	34.5	42.5	10.4	2.496	7.904	none	none	0.315789	0.34102	15.4044	0.146364	0.33	0.7398	10.4
Déborah Temple	2017-11-02	373	Yes	2.37	7.3	20.3	85.4	30.7	37.2	10.8	3.24	7.56	none	none	0.428571	1.0902	17.2945	0.0731778	0.43	0.6296	11.5
Déborah Temple	2017-11-02	375	Yes	2.36	9.4	17	71.9	39.9	45.5	10.4	4.68	5.72	none	none	0.818182	0.181892	14.9975	0.418784	0.56	0.6323	11.8
Déborah Temple	2017-11-02	379	Yes	1.98	7.6	15.1	76.4	38.1	43.3	11.6	6.96	4.64	none	none	1.5	2.0403	14.7791	0.216814	0.54	0.3865	10.2
Déborah Temple	2017-11-02	381	Yes	2.19	7.7	17.5	79.6	35.1	38.1	10.4	3.12	7.28	none	none	0.428571	0.814703	7.25381	0.135942	0.49	0.2399	14.9
Déborah Temple	2017-11-02	382	Yes	2.19	7.1	16.7	76.1	32.3	40.4	11.6	6.96	4.64	none	none	1.5	3.24879	15.2967	0.54224	0.49	0.345	9
Déborah Temple	2017-11-02	383	Yes	2.39	6.9	19.1	80.2	28.9	37	9.6	3.456	6.144	none	none	0.5625	1.9508	15.7322	0.345752	0.52	0.7127	12.7
Déborah Temple	2017-11-02	384	Yes	2.41	6.3	18.8	78.2	26	35.5	9.6	0.96	8.64	none	none	0.111111	1.76066	14.9188	0.209595	0.51	0.8133	13.7
Déborah Temple	2017-11-02	387	Yes	2.63	7.9	20.5	77.9	29.9	35.9	9.6	2.496	7.104	none	none	0.351351	0.522759	16.0719	0.410532	0.65	0.5599	6.7
Déborah Temple	2017-11-02	391	Yes	2.31	7.8	16.5	71.7	34	40.2	11.2	4.48	6.72	none	none	0.666667	1.93637	14.378	0.383773	0.65	0.4613	8.4
Déborah Temple	2017-11-02	392	Yes	2.23	7.4	16.6	74.3	33.2	42.4	8	1.6	6.4	none	none	0.25	1.23992	14.8195	0.487072	0.47	0.6384	14
Déborah Temple	2017-11-02	393	Yes	2.37	7.7	20.2	85.5	32.4	36.3	10	5	5	none	none	1	0.660728	15.1248	0.444166	0.5	0.586	12.5
Déborah Temple	2017-11-02	398	Yes	2.22	7.3	17.8	80	33	36.1	10.4	4.992	5.408	none	none	0.923077	1.01136	15.1948	0.437021	0.53	0.0055	9.5
Déborah Temple	2017-11-02	400	Yes	2.06	7.6	16.8	81.6	36.9	37.1	10	2.2	7.8	none	none	0.282051	3.67001	13.1182	0.427139	0.5	0.703	12
Déborah Temple	2017-11-14	301	Yes	2.49	8.8	13.5	54.3	35.3	38.8	14	4.2	9.8	none	none	0.428571	1.78123	19.7415	0.201598	0.58	0.5743	16.7
Déborah Temple	2017-11-14	302	Yes	2.69	9.5	20.8	77.4	35.2	38.5	9.2	0.46	8.74	none	none	0.0526316	3.04112	27.8091	0.220588	0.51	0.369	12.1
Déborah Temple	2017-11-14	303	Yes	2.66	7.8	19.8	74.6	29.5	39.3	14	3.465	10.396	none	none	0.333301	4.55522	12.845	0.173189	0.47	0.509	15.7
Déborah Temple	2017-11-14	305	Yes	2.55	8.2	18.8	73.6	32.3	42.3	12	3.6	8.4	none	none	0.428571	3.46186	28.2442	0.217573	0.53	0.5631	8.7
Déborah Temple	2017-11-14	309	Yes							11.6	3.596	8.004	none	none	0.449275	2.58331	32.5844	0.269148	0.55	0.7763	15.9
Déborah Temple	2017-11-14	311	Yes	1.98	6.6	15.4	77.4	33.2	38	10.8	3.024	7.776	none	none	0.388889	2.99829	20.3023	0.165931	0.54	0.7074	14.7
Déborah Temple	2017-11-14	312	Yes							12	3.6	8.4	none	none	0.428571	3.51287	25.7261	0.245524	0.5	0.81	16.8
Déborah Temple	2017-11-14	313	Yes	1.93	6.3	15.2	79.1	32.8	38.6	12.4	1.227	11.049	none	none	0.111051	5.1342	13.9843	0.228806	0.47	0.6076	11.8
Déborah Temple	2017-11-14	318	Yes	2.3	8.2	16	69.6	35.9	41.9	12.4	2.431	9.725	none	none	0.249974	3.62663	14.3419	0.330447	0.51	0.5748	11.8
Déborah Temple	2017-11-14	319	Yes	2.35	7	17.5	74.6	29.9	40.1	13.6	1.904	11.696	none	none	0.162791	3.26665	19.4272	0.285536	0.5	0.4704	15.2
Déborah Temple	2017-11-14	321	Yes	2.36	8.8	18.6	79	37.3	38.6	9.6	1.536	8.064	none	none	0.190476	4.93111	20.1407	0.187225	0.49	0.5138	15.6
Déborah Temple	2017-11-14	322	Yes	2.06	7.1	12.2	59.1	34.5	43.7	12.4	3.472	8.928	none	none	0.388889	2.33679	22.6002	0.219327	0.46	0.0453	6.6
Déborah Temple	2017-11-14	323	Yes	2.62	8	20.7	78.9	30.3	36.4	8.4	1.176	7.224	none	none	0.162791	4.22619	22.6896	0.141313	0.47	0.5605	18.2
Déborah Temple	2017-11-14	324	Yes	2.34	7.6	17.9	76.4	32.7	39.5	8.8	1.38	7.247	none	none	0.190424	4.03709	26.7488	0.142437	0.48	0.5574	15.6
Déborah Temple	2017-11-14	330	Yes	2.49	7.7	19.2	77.1	31	42.1	10.4	4.784	5.616	none	none	0.851852	3.75429	27.9173	0.229329	0.47	0.4273	15.3
Déborah Temple	2017-11-14	331	Yes	2.2	7.7	15.3	69.4	34.9	42.1	12.8	1.92	10.88	none	none	0.176471	3.15897	11.278	0.192606	0.54	0.5065	13.8
Déborah Temple	2017-11-14	333	Yes	2.31	7	19.6	84.7	30.3	36.1	11.2	3.104	7.984	none	none	0.388778	5.06531	23.8814	0.243581	0.46	0.577	17.2
Déborah Temple	2017-11-14	334	Yes	2.28	7.6	17.7	77.7	33.5	39.7	12.4	2.604	9.796	none	none	0.265823	9.01187	13.5765	0.183699	0.52	0.5649	13.9
Déborah Temple	2017-11-14	335	Yes	2.66	8.7	21.8	82	32.7	37.1	12	2.52	9.48	none	none	0.265823	5.20432	1.14828	0.131573	0.58	0.5708	12.9
Déborah Temple	2017-11-14	340	Yes	2.41	9.1	17.9	74.3	37.9	40.7	12.8	1.408	11.392	none	none	0.123596	2.92163	16.6518	0.398136	0.5	0.6545	15.3
Déborah Temple	2017-11-14	341	Yes	2.1	7.3	17.8	84.9	34.7	37.3	9.2	2.76	6.44	none	none		0.427798	10.7134	0.543872	0.53	0.6126	14.9
Déborah Temple	2017-11-14	342	Yes	2.27	8.8	18.3	80.5	39	38.9	14.8	2.664	12.136	none	none	0.219512	2.94924	23.0505	0.248326	0.46	0.6416	17
Déborah Temple	2017-11-14	343	Yes	2.16	7.6	14.7	68.1	35.2	43.5	11.2	4.48	6.72	none	none	0.666667	4.61524	12.6264	0.112823	0.51	0.6529	15.6
Déborah Temple	2017-11-14	346	Yes							10.4	4.221	6.075	none	none	0.694815	0.917274	20.9604	0.112993	0.52	0.8711	14.9
Déborah Temple	2017-11-14	347	Yes	2.5	8.2	18.6	74.5	32.9	38.9	11.2	1.68	9.52	none	none	0.176471	6.08357	11.3277	0.127445	0.53	0.5428	11.7
Déborah Temple	2017-11-14	352	Yes	2.61	9	21.5	82.4	34.5	39.9	12.4	2.188	9.968	none	none	0.219502	8.35997	12.9001	0.0631797	0.5	0.6379	15.7
Déborah Temple	2017-11-14	353	Yes	2.31	7.7	18.1	78.5	33.4	38.6	10.4	2.5	7.5	none	none	0.333333	1.36851	10.5539	0.0984896	0.45	0.6393	15.8
Déborah Temple	2017-11-14	354	Yes	2.39	8.4	15.5	64.9	35.2	43	9.6	2.784	6.816	none	none	0.408451	14.3375	14.5845	0.173609	0.47	0.5921	16
Déborah Temple	2017-11-14	356	Yes	2.32	8	17.1	73.8	34.4	40.5	8.8	1.496	7.304	none	none	0.204819	0.334848	14.8875	0.060637	0.61	0.6816	12.7
Déborah Temple	2017-11-14	357	Yes	2.09	7.7	16.9	80.7	37	39.6	9.6	1.92	7.68	none	none	0.25	2.49485	15.885	0.0570443	0.43	0.6587	15.6
Déborah Temple	2017-11-14	361	Yes	2.25	7.9	18.7	82.9	34.9	37.6	12.4	1.24	11.16	none	none	0.111111	1.35153	15.6532	0.05027	0.53	0.4915	12.3
Déborah Temple	2017-11-14	362	Yes	1.73	5.4	13.2	76.4	31.4	37.7	8.4	0.84	7.56	none	none	0.111111	0.702298	15.3403	0.102353	0.51	0.5774	12.5
Déborah Temple	2017-11-14	363	Yes	2.43	8	21	86.1	32.7	36.8	10.4	3.12	7.28	none	none	0.428571	0.434113	11.1976	0.0631098	0.49	0.6217	14.7
Déborah Temple	2017-11-14	368	Yes	2.84	9.1	22.7	80.2	32.2	36.1	10.8	3.24	7.56	none	none	0.428571	0.574273	16.1823	0.229821	0.48	0.5735	17.6
Déborah Temple	2017-11-14	370	Yes	2.26	7.9	18.8	83.1	35.1	37.5	9.6	1.056	8.544	none	none	0.123596	1.18469	26.2325	0.161782	0.54	0.5462	14.9
Déborah Temple	2017-11-14	371	Yes	2.11	7.6	16.2	76.7	36.1	38.4	9.6	2.496	7.104	none	none	0.351351	0.462898	12.3973	0.117155	0.5	0.8497	17
Déborah Temple	2017-11-14	372	Yes	2.28	8.4	18.3	80.4	37	39.6	9.6	2.4	7.2	none	none	0.333333	0.577322	15.591	0.197333	0.49	0.8294	14.9
Déborah Temple	2017-11-14	373	Yes	2.39	7.7	17.7	74	32.1	41.7	10.4	1.56	8.84	none	none	0.176471	0.608972	15.2515	0.104062	0.45	0.589	17.1
Déborah Temple	2017-11-14	375	Yes	2.41	9.6	17.5	72.4	39.6	41.1	11.2	2.128	9.072	none	none	0.234568	0.3638	14.9493	0.0484837	0.5	0.8696	14.8
Déborah Temple	2017-11-14	379	Yes	2.33	8.3	20.5	87.8	35.4	36.1	10	5.5	4.5	none	none	1.22222	1.92208	16.133	0.239408	0.52	0.8184	15.7
Déborah Temple	2017-11-14	381	Yes	2.43	8.6	15.6	64.4	35.6	43.3	9.6	2.4	7.2	none	none	0.333333	0.848833	7.54752	0.164065	0.52	0.5581	17.2
Déborah Temple	2017-11-14	382	Yes	2.84	8.3	19.5	68.6	29.2	41.6	8	3.2	4.8	none	none	0.666667	1.13983	16.1887	0.624105	0.52	0.6691	10.2
Déborah Temple	2017-11-14	383	Yes							10.4	1.04	9.36	none	none	0.111111	0.660728	15.7443	0.353156	0.49	0.6174	16
Déborah Temple	2017-11-14	384	Yes	2.97	9.8	23.4	79	33	37.9	10	1	9	none	none	0.111111	0.571246	15.4114	0.238438	0.56	0.6755	13.6
Déborah Temple	2017-11-14	387	Yes	2.4	8.2	19.5	81.4	34.4	37.2	10	2.5	7.5	none	none	0.333333	0.683	15.7735	0.455752	0.46	0.7176	17.6
Déborah Temple	2017-11-14	391	Yes	2.23	7.7	11.6	51.9	34.3	40.1	10.4	2.08	8.32	none	none	0.25	1.66259	11.3879	0.427139	0.63	0.7862	15.4
Déborah Temple	2017-11-14	392	Yes	2.2	7.3	18.2	82.4	33.1	37	8.8	1.32	7.48	none	none	0.176471	0.423653	15.5785	0.119017	0.46	0.5634	16.9
Déborah Temple	2017-11-14	393	Yes	2.37	7.8	17.5	73.8	33.1	43.8	8.8	2.552	6.248	none	none	0.408451	0.660728	15.1033	0.402384	0.46	0.6031	15.3
Déborah Temple	2017-11-14	398	Yes							9.6	3.84	5.76	none	none	0.666667	1.01765	15.1896	0.428542	0.51	0.9208	15.2
Déborah Temple	2017-11-14	400	Yes	2.53	8.2	20.1	79.3	32.4	36.7	9.6	1.728	7.872	none	none	0.219512	1.38843	12.4199	0.5134	0.49	0.711	13.2
Déborah Temple	2017-12-14	301	Yes	2.34	8.9	19.9	85.2	38.2	38.5	12.4	3.348	9.052	none	none	0.369863	1.00995	30.9919	0.472343	0.67	0.2791	12.9
Déborah Temple	2017-12-14	302	Yes	2.24	8.2	15.8	70.5	36.5	40.5	10.8	0.432	10.368	none	none	0.0416667	2.17926	19.0406	0.164096	0.47	0.6425	13
Déborah Temple	2017-12-14	303	Yes	2.66	9.7	21.1	79.3	36.4	37.2	12	0.237	11.643	none	none	0.0203556	1.64986	16.7889	0.171721	0.5	0.512	10.2
Déborah Temple	2017-12-14	305	Yes	2.3	8.1	18.1	78.9	35.1	38.8	14	2.1	11.9	none	none	0.176471	2.6192	23.1415	0.310419	0.52	0.5055	11.2
Déborah Temple	2017-12-14	309	Yes	1.94	6.4	13.8	71.1	33.1	40.4	14	0.7	13.3	none	none	0.0526316	1.46053	32.2101	0.267019	0.54	0.4835	8.4
Déborah Temple	2017-12-14	311	Yes	2.12	7.9	17	80	37.4	37.6	12.8	1.28	11.52	none	none	0.111111	2.07935	13.3479	0.203246	0.58	0.4683	7.3
Déborah Temple	2017-12-14	312	Yes	2.14	7.9	17	79.3	36.6	37.7	9.6	0.48	9.12	none	none	0.0526316	2.51322	20.2214	0.226727	0.56	0.5757	9.7
Déborah Temple	2017-12-14	313	Yes	1.79	6.5	16.3	91	36.2	33.2	10.4	0.514	9.782	none	none	0.0525455	2.47335	23.1415	0.239739	0.49	0.5423	10.6
Déborah Temple	2017-12-14	318	Yes	2.02	7.6	15.7	77.9	37.5	38.4	10	0.392	9.411	none	none	0.0416534	1.77733	19.6625	0.276584	0.45	0.5542	9.9
Déborah Temple	2017-12-14	319	Yes	2	7.6	15.1	75.7	38.1	41	12.8	0.64	12.16	none	none	0.0526316	2.9285	23.8814	0.284886	0.57	0.5643	8.9
Déborah Temple	2017-12-14	321	Yes	2.22	8.4	17.6	79.4	37.8	38.3	12	0.6	11.4	none	none	0.0526316	4.16194	9.77792	0.193514	0.54	0.5309	9.5
Déborah Temple	2017-12-14	322	Yes	1.91	7.3	14.3	75	38.4	37.9	12.4	0.372	12.028	none	none	0.0309278	0.977414	12.3576	0.1415	0.48	0.6594	12
Déborah Temple	2017-12-14	323	Yes	2.28	7.8	12.9	56.5	34	40.6	10.4	0.52	9.88	none	none	0.0526316	2.04719	23.0505	0.188783	0.49	0.6314	11.8
Déborah Temple	2017-12-14	324	Yes	2.21	8.2	15.4	70	37.2	41.2	8.4	0.247	7.988	none	none	0.0309214	1.37446	15.0172	0.457052	0.53	0.3964	10.3
Déborah Temple	2017-12-14	330	Yes	2.16	8	16.5	76.3	36.8	37.5	15.2	5.776	9.424	none	none	0.612903	2.59521	12.5183	0.222109	0.56	0.3542	13.3
Déborah Temple	2017-12-14	331	Yes	2.21	8	17.3	78.4	36.5	39.3	11.6	0.58	11.02	none	none	0.0526316	3.63557	16.6518	0.181519	0.58	0.2215	16.5
Déborah Temple	2017-12-14	333	Yes	2.31	8.3	18.6	80.8	36.1	37.5	12	0.356	11.524	none	none	0.0308921	1.13827	13.6341	0.168397	0.47	0.4128	9.2
Déborah Temple	2017-12-14	334	Yes	1.92	7.2	15.3	80	37.7	37.2	10.4	1.144	9.256	none	none	0.123596	0.0710483	22.9598	0.235953	0.51	0.4618	7.4
Déborah Temple	2017-12-14	335	Yes	2.12	7.8	19.2	90.5	36.9	33.3	10.4	0.936	9.464	none	none	0.0989011	1.92397	21.044	0.134479	0.56	0.4524	9
Déborah Temple	2017-12-14	340	Yes	2.08	8	15.6	75.1	38.4	37.1	9.2	0.368	8.832	none	none	0.0416667	0.958369	17.9205	0.215087	0.54	0.2791	14.1
Déborah Temple	2017-12-14	341	Yes	2.12	7.8	14.5	68.2	36.6	43.1	8	0.16	7.84	none	none		0.357098	9.54479	0.629465	0.55	0.0675	15.8
Déborah Temple	2017-12-14	342	Yes	2.03	7.4	15.7	77.3	36.5	38.7	14.8	2.664	12.136	none	none	0.219512	1.14819	18.2873	0.137599	0.48	0.4573	5.5
Déborah Temple	2017-12-14	343	Yes	1.92	7	13.2	68.8	36.4	41.1	10.4	3.12	7.28	none	none	0.428571	2.57738	21.6374	0.149468	0.52	0.4827	16.4
Déborah Temple	2017-12-14	346	Yes	1.98	7.6	13.6	68.8	38.5	41.7	9.6	0.38	9.124	none	none	0.0416484	1.40154	11.2286	0.21583	0.51	0.6441	5.3
Déborah Temple	2017-12-14	347	Yes	2.3	8.3	16.7	72.7	36.1	38.5	10.4	1.04	9.36	none	none	0.111111	3.46186	15.0172	0.234081	0.54	0.5487	13.3
Déborah Temple	2017-12-14	352	Yes	1.99	7.6	17.5	88.1	38.1	37.6	10	0.294	9.509	none	none	0.0309181	19.6639	19.2718	0.201832	0.51	0.268	6.7
Déborah Temple	2017-12-14	353	Yes	2.28	8.3	16.9	74.2	36.3	44	10	0.48	9.134	none	none	0.0525509	0.754816	13.0108	0.125314	0.51	0.5156	9.1
Déborah Temple	2017-12-14	354	Yes	2.18	8.3	15.3	70.4	38	38.4	10	0.3	9.7	none	none	0.0309278	5.9296	21.212	0.0949101	0.45	0.6418	12
Déborah Temple	2017-12-14	356	Yes	2.06	7	15.7	75.9	33.8	38.1	9.6	0.96	8.64	none	none	0.111111	0.214572	15.7013	0.0566536	0.54	0.5168	6.1
Déborah Temple	2017-12-14	357	Yes	2	7.9	14.6	72.8	39.4	41	9.2	0.46	8.74	none	none	0.0526316	1.32467	15.0998	0.0543454	0.48	0.6846	10
Déborah Temple	2017-12-14	361	Yes	2.05	8	16.3	79.2	38.9	37.9	10.4	0.312	10.088	none	none	0.0309278	0.303337	14.9822	0.059424	0.55	0.2859	11.2
Déborah Temple	2017-12-14	362	Yes	2.23	8	17.1	76.6	36.1	37.6	9.2	0.276	8.924	none	none	0.0309278	0.227113	15.1997	0.113486	0.58	0.7675	10.3
Déborah Temple	2017-12-14	363	Yes	2.16	8	17.4	80.5	37.1	38	9.6	0.288	9.312	none	none	0.0309278	0.4216	10.4338	0.0673714	0.52	0.4697	6.7
Déborah Temple	2017-12-14	368	Yes	2.2	7.9	16.1	73.5	35.9	37.2	10	0.3	9.7	none	none	0.0309278	0.348941	15.2318	0.0484837	0.51	0.6377	6.7
Déborah Temple	2017-12-14	370	Yes	2.02	7.6	17	84.1	37.5	37.5	10.8	0.216	10.584	none	none	0.0204082	0.405622	25.9554	0.194766	0.54	0.4674	13.3
Déborah Temple	2017-12-14	371	Yes	1.96	7.4	12.5	63.9	37.7	43.8	8	0.388	7.378	none	none	0.0525888	0.269655	9.00538	0.133916	0.48	0.6502	8.1
Déborah Temple	2017-12-14	372	Yes	2.09	7.7	16.6	79.8	36.9	37.6	10.4	1.04	9.36	none	none	0.111111	0.206974	15.6976	0.262409	0.53	0.7703	10.2
Déborah Temple	2017-12-14	373	Yes	2.16	7.6	15.1	69.7	34.9	44.4	9.2	1.012	8.188	none	none	0.123596	0.125781	14.0791	0.115311	0.48	0.4349	7.3
Déborah Temple	2017-12-14	375	Yes	2.17	8.7	16.8	77.4	39.8	38.6	10	1.5	8.5	none	none	0.176471	0.773353	15.7204	0.0622786	0.5	0.7893	10.3
Déborah Temple	2017-12-14	379	Yes	1.97	7.5	15.5	78.5	38	43.6	10.4	2.08	8.32	none	none	0.25	0.484265	15.7994	0.346979	0.39	0.6105	12.2
Déborah Temple	2017-12-14	381	Yes	2.13	8.3	15.7	74	38.8	39	9.6	0.384	9.216	none	none	0.0416667	0.605709	6.53381	0.203406	0.5	0.3313	7.6
Déborah Temple	2017-12-14	382	Yes	2.2	8.2	14.1	64	37.1	41.6	9.6	0.96	8.64	none	none	0.111111	0.809971	14.9361	0.105212	0.55	0.6542	10.4
Déborah Temple	2017-12-14	383	Yes	2.24	7.8	17.8	79.5	35	37.7	9.6	0.192	9.408	none	none	0.0204082	1.62762	14.7204	0.378558	0.54	0.7614	12.6
Déborah Temple	2017-12-14	384	Yes	2.18	8	13.7	62.6	36.6	42.9	8.8	0.44	8.36	none	none	0.0526316	0.848833	15.8756	0.311353	0.53	0.4337	6.5
Déborah Temple	2017-12-14	387	Yes	2.14	8	15.2	71.2	37.4	41.7	8	0.8	7.2	none	none	0.111111	0.504327	15.9601	0.499353	0.52	0.6023	7.6
Déborah Temple	2017-12-14	391	Yes	1.81	6.6	13.2	72.9	36.5	39.7	10	1	9	none	none	0.111111	0.511927	10.5003	0.406445	0.6	0.557	9.8
Déborah Temple	2017-12-14	392	Yes	1.88	6.7	15.4	81.6	35.8	38.1	9.6	0.48	9.12	none	none	0.0526316	0.246702	15.8397	0.132576	0.39	0.756	15.1
Déborah Temple	2017-12-14	393	Yes	2.03	7.7	12.9	63.6	37.8	43.9	9.2	0.736	8.464	none	none	0.0869565	0.520074	14.9104	0.448489	0.46	0.8328	11.5
Déborah Temple	2017-12-14	398	Yes	2.26	8.3	17	75	36.6	40.1	8	0.64	7.36	none	none	0.0869565	0.9928	14.9948	0.441299	0.44	0.4825	5.7
Déborah Temple	2017-12-14	400	Yes	2.17	8	16.5	76.3	36.9	40	8	1.2	6.8	none	none	0.176471	0.384693	13.4483	0.55538	0.51	0.6818	11.6

## Sheet: Behave
Investigator	Date of observation	Observation point	Start time	End time
VET	DATE	OPOINT	TIME1	TIME2
Déborah Temple	2017-09-27	1 to 6	09:30:00	14:30:00
Déborah Temple	2017-10-04	1 to 6	09:30:00	14:30:00
Déborah Temple	2017-10-11	1 to 6	09:30:00	14:30:00
Déborah Temple	2017-10-18	1 to 6	09:30:00	14:30:00
Déborah Temple	2017-10-25	1 to 6	09:30:00	14:30:00
Déborah Temple	2017-10-31	1 to 6	09:30:00	14:30:00
Déborah Temple	2017-11-09	1 to 6	09:30:00	14:30:00
Déborah Temple	2017-11-17	1 to 6	09:30:00	14:30:00
Déborah Temple	2017-11-24	1 to 6	09:30:00	14:30:00
Déborah Temple	2017-11-28	1 to 6	09:30:00	14:30:00
Déborah Temple	2017-12-07	1 to 6	09:30:00	14:30:00
Déborah Temple	2017-12-13	1 to 6	09:30:00	14:30:00
Déborah Temple	2017-12-18	1 to 6	09:30:00	14:30:00

[truncated: 5 more sheets: Health, Production, Standard, BehaveObs, Sheet1]
